# Supplementary material for: Adipose-derived stem cell sheets accelerate bone healing in rat femoral defects
Source: PLoS One. 2019 Mar 28;14(3):e0214488. doi: 10.1371/journal.pone.0214488 (PMC6438603; doi:10.1371/journal.pone.0214488)
Supplement: S1 File — Time course of bone density changes, and contents of osteocalcin positive cell types. (XLSX) [file pone.0214488.s001.xlsx]

## Sheet: 全Case
No.	入舎時週齢	M/F	入舎日	手術日	手術時週齢	手術内容	手術肢	マーキング	評価	現在の状態	Auto-/Alllograft	備考
1	7wks.	M	2015-09-15	2015-10-05	10wks.	スポンジ+Sheet	左肢	右V	POD0,1,2,4,6,8,10,12wksでCT,12wksで取り出し	安楽死2015/12/28	Auto-	2015/09/15脂肪採取、1対1で移植
2	7wks.	M	2015-09-15	2015-10-06	10wks.	スポンジ+Sheet	左肢	左V	POD0,1,2,4,6,8wksでCT,8wksで取り出し	安楽死2015/11/30		2015/09/15脂肪採取、Allo(No.1ADSC)sheet移植
3	7wks.	M	2015-09-15	2015-10-06	10wks.	スポンジ+Sheet	左肢	右W	POD0,1,2,4wksでCT,4wksで取り出し	安楽死2015/11/02		Allo(No.1+2ADSC)sheet移植、4週目トサツ時は小さいCT筒で撮影
4	7wks.	F	2015-10-13	2015-11-18	14wks.	5mmスポンジのみ	左肢	右V	POD0,1,2,4,8wksでCT,8wksで取り出し	安楽死2016/01/13
5	7wks.	F	2015-10-13	2015-11-18	14wks.	5mmスポンジのみ	左肢	左V	POD0,1,2,4,8,12wksでCT12wksで取り出し	安楽死2016/02/16
6	7wks.	F	2015-10-13	2015-12-23	17wks.	スポンジ+骨分化Sheet	左肢	右V	POD0,1,2,4,8wksでCT,8wksで取り出し	安楽死2016/02/19		遠位Pin siteで骨折、そのまま手術続行し閉創、followCTで骨片転位あり、症例提示には厳しい
7	7wks.	F	2015-10-13	2015-12-23	17wks.	スポンジ+骨分化Sheet	左肢	左V	POD0,1,2,4,8wksでCT,8wksで取り出し	安楽死2016/03/25
8	7wks.	F	2015-10-13	2015-12-24	17wks.	スポンジ+骨分化Sheet	左肢	右V	POD0,1,2,4,8,12wksでCT,12wksで取り出し	安楽死2016/02/19
9	7wks.	F	2015-10-13	2015-12-24	17wks.	スポンジ+骨分化Sheet	左肢	左V	POD0,1,2,4wksでCT,4wksで取り出し	安楽死2016/01/19
10	7wks.	M	2015-11-24	2015-12-25	10wks.	スポンジ+Sheet	左肢	右V	POD0,1,2,4,8wksでCT,8wksで取り出し	安楽死2016/02/16	Auto-	2015/11/25脂肪採取、Autograft, 12週でトサツ予定が8週CT時に麻酔死
11	7wks.	M	2015-11-24	2015-12-25	10wks.	スポンジ+Sheet	左肢	左V	POD0,1,2,4,8wksでCT,8wksで取り出し	安楽死2016/02/16	Allo-	2015/11/25脂肪採取、Allograft
12	7wks.	M	2015-11-24	2015-12-25	10wks.	スポンジ+Sheet	左肢	左W	POD0,1,2,4wksでCT,4wksで取り出し	安楽死2016/01/19	Allo-	Allograft
13	7wks.	F	2015-12-15	2015-12-25	8wks.	スポンジ+骨分化Sheet	左肢	右V	POD0,1,2,4wksでCT,4wksで取り出し	安楽死2016/01/19	Allo-	オーダーメイドじゃないスポンジ使用、遠位Pin siteで骨折、そのまま手術続行し閉創
14	7wks.	F	2015-12-15	2015-12-25	8wks.	スポンジ+骨分化Sheet	左肢	左V	POD0,1,2,4,8wksでCT,8wksで取り出し	安楽死2016/02/19	Allo-	遠位Pin siteで骨折、そのまま手術続行し閉創
15	7wks.	F	2015-12-15	2015-12-25	8wks.	スポンジ+骨分化Sheet	左肢	左W	POD0,1,2,4,8,12wksでCT,12wksで取り出し	安楽死2016/03/25	Allo-	標本作製時失敗、標本にならず
16	7wks.	F	2015-12-15	2016-04-01	24wks.	骨分化Sheetのみ	左肢	右V	POD0,1,2,4wksでCT,4wksで取り出し	安楽死2016/04/29	Allo-	初シートのみ例、Φ100mmDish3枚分遠近位髄腔にシート突っ込んだ
17	7wks.	F	2015-12-15	2016-04-01	24wks.	骨分化Sheetのみ	左肢	左V	POD0,1,2,4,8wksでCT,8wksで取り出し	安楽死2016/05/27	Allo-	初シートのみ例、Φ100mmDish4枚分遠近位髄腔にシート突っ込んだ，吉木法で染色開始
18	7wks.	F	2015-12-15	2016-04-01	24wks.	骨分化Sheetのみ	左肢	右W	POD0,1,2,4,8,12wksでCT,12wksで取り出し	安楽死2016/06/24	Allo-	初シートのみ例、Φ100mmDish4枚分遠近位髄腔にシート突っ込んだ，吉木法で染色開始
19	7wks.	M	2015-12-25							安楽死2016/05/10		2015/12/24, 2016/5/10脂肪採取
20	7wks.	M	2015-12-25							安楽死2016/02/23		2016/02/23脂肪採取
21	7wks.	M	2015-12-25							安楽死2016/04/01		2016/04/01脂肪採取
22	7wks.	F	2016-04-12	2016-06-10	15wks	骨分化Sheetのみ	左肢	右V	POD0,4wksでCT,4wksで取り出し	安楽死2016/07/08	Allo-	Φ100mmDish3枚分ボロボロシート寄せ集め、遠近位髄腔にシート突っ込んだ，吉木法で染色
23	7wks.	F	2016-04-12	2016-06-10	15wks	骨分化Sheetのみ	左肢	左V	POD0,4,8wksでCT,8wksで取り出し	安楽死2016/08/09	Allo-	Φ100mmDish3枚分遠近位髄腔にシート突っ込んだ，吉木法で染色
24	7wks.	F	2016-04-12	2016-06-10	15wks	骨分化Sheetのみ	左肢	右W	POD0,4,8wksでCT,12wksで取り出し	安楽死2016/09/02	Allo-	Φ100mmDish3枚分遠近位髄腔にシート突っ込んだ，吉木法で染色
25	7wks.	F	2016-04-12	2016-07-01	18wks	スポンジ+骨分化Sheet	左肢	右V	POD0でCTなし、4wksでCT	安楽死2016/08/26	Allo-	Φ100mmDish3枚分，吉木法で染色,4-8wksの間で近位のpinが抜けておりfailureで安楽死させた
26	7wks.	F	2016-04-12	2016-07-01	18wks	スポンジ+骨分化Sheet	左肢			安楽死2016/07/01		手術失敗
27	7wks.	F	2016-04-12	2016-07-01	18wks	スポンジ+骨分化Sheet	左肢			安楽死2016/07/01		手術失敗
28	7wks.	F	2016-07-05	2016-07-08	7wks	スポンジ+骨分化Sheet	左肢	右V	POD0,4wksでCT,4wksで取り出し	安楽死2016/08/09	Allo-	4mm-defect、Φ100mmDish3枚分，吉木法で染色
29	7wks.	F	2016-07-05	2016-07-08	7wks	スポンジ+骨分化Sheet	左肢	左V	POD0,4,8wksでCT,8wksで取り出し	安楽死2016/09/02	Allo-	4mm-defect、Φ100mmDish3枚分，吉木法で染色、取り出したとき近位pin深部感染+（標本あり）
30	7wks.	F	2016-07-05	2016-07-08	7wks	スポンジ+骨分化Sheet	左肢			安楽死2016/07/08		手術失敗
31	7wks.	F	2016-07-05	2016-08-02	11wks.	スポンジ+骨分化Sheet	左肢	右V	POD0,1,2,4,8wksでCT,8wksで取り出し	安楽死2016/09/27	Auto-	2016/7/8脂肪採取、Autograft、標本作製時失敗、標本にならず
32	7wks.	F	2016-07-05	2016-08-02	11wks.	スポンジ+骨分化Sheet	左肢	左V	POD0,1,2,4,8,12wksでCT	安楽死2016/10/28	Auto-	2016/7/8脂肪採取、Autograft
33	7wks.	F	2016-07-05	2016-08-02	11wks.	スポンジ+骨分化Sheet	左肢	右W		安楽死2016/08/02	Auto-	2016/7/8脂肪採取、Autograft、手術失敗
34	7wks.	M	2016-07-05	2016-08-16	13wks.	人工骨+ADRC	左肢	右V	POD0,1,2,4wksでCT,12wksで取り出し	安楽死2016/10/14	Auto-	初ADRC,フィブリン糊（ペリブラスト）2mlに溶かして撒いた, 8wks撮影時に手術部がfailureしていた、8wksでの撮影×、標本ならず、安楽死させた
35	7wks.	M	2016-07-05	2016-08-16	13wks.	スポンジ+ADRC	左肢	左V	POD0,1,2,4,8wksでCT,8wksで取り出し	安楽死2016/10/14	Auto-	初ADRC,フィブリン糊（ペリブラスト）0.6mlに溶かして撒いた
36	7wks.	M	2016-07-05	2016-08-16	13wks.	スポンジ+ADRC	左肢	右W	POD0,1,2,4,8,12wksでCT,12wksで取り出し	安楽死2016/11/08	Auto-	初ADRC,フィブリン糊（ペリブラスト）0.3mlに溶かして撒いた
37	7wks.	F	2016-08-23	2016-10-07	13wks.	2mm-defect	左肢	右V	POD0,1,2,4,8,12wksでCT,12wksで取り出し	安楽死2017/01/06		pin site骨折あり
38	7wks.	F	2016-08-23	2016-10-07	13wks.	3mm-defect	左肢	左V	POD0,1,2,4wksでCT	安楽死2016/12/13		pin site骨折あり, 8wks撮影時に手術部がfailureしていた、8wksの撮影×、標本ならず、安楽死させた
39	7wks.	F	2016-08-23	2016-10-07	13wks.	4mm-defect	左肢	右W	POD0,1,2wksでCT	安楽死2016/11/08		pin site骨折あり, 4wks撮影時に手術部がfailureしていた、4wksの撮影×、標本ならず、安楽死させた
40	7wks.	F	2016-08-23	2016-10-14	14wks.	2mm-defect	左肢	右V	POD0,1,2,4,8,12wksでCT,12wksで取り出し	安楽死2017/01/06
41	7wks.	F	2016-08-23	2016-10-14	14wks.	3mm-defect	左肢	左V	POD0,1,2,4,8,12wksでCT,12wksで取り出し	安楽死2017/01/06
42	7wks.	F	2016-08-23	2016-10-14	14wks.	4mm-defect	左肢	右W	POD0,1,2,4,8,12wksでCT,12wksで取り出し	安楽死2017/01/06
43	7wks.	F	2016-10-11	2016-10-21	8wks.	2mm+スポンジ	左肢	右V	POD0,1,2,4,8,12wksでCT,12wksで取り出し	安楽死2017/01/13		ホルマリン固定後、pin抜去時に作成失敗、標本ならず。
44	7wks.	F	2016-10-11	2016-10-21	8wks.	3mm+スポンジ	左肢	左V	POD0,1,2,4,8,12wksでCT,12wksで取り出し	安楽死2017/01/13
45	7wks.	F	2016-10-11	2016-10-21	8wks.	4mm+スポンジ	左肢	右W	POD0,1,2,4,8,12wksでCT,12wksで取り出し	安楽死2017/01/13
46	7wks.	F	2016-10-11	2016-11-25	12wks	骨切りのみ	左肢	右V	POD0,2wksでCT	安楽死2016/12/13		2wks撮影時に麻酔死、標本×
47	7wks.	F	2016-10-11	2016-11-25	12wks	骨切りのみ	左肢	左V	POD0,2,4,8,12wksでCT,12wksで取り出し	安楽死2017/02/21		途中でpin site fx.して骨切り部の距離が縮まって、骨折部fusion、標本として×？？
48	7wks.	F	2016-10-11	2016-11-25	12wks	1mm-defect	左肢	右W	POD0,2,4,8,12wksでCT,12wksで取り出し	安楽死2017/02/21
49	7wks.	F	2016-11-29	2016-12-20	10wks.	3mm+スポンジ	左肢	右V	POD0でCT	安楽死2016/12/27		筋膜は3-0プロリンで縫合、pin site骨折あり, 1wk撮影時に手術部がfailureしていた、1wkの撮影×、標本ならず、安楽死させた
50	7wks.	F	2016-11-29	2016-12-27	11wks.	3mm+スポンジ	左肢	左V	POD0,2,4,8,12wksでCT,12wksで取り出し	安楽死2017/03/21		骨膜をかなり意識して手術。骨膜と筋肉をなるべく一塊に、骨から剥がして骨切り、閉創は骨膜-筋肉で欠損部を覆うようにrepair、他はいつも通り。
51	7wks.	F	2016-11-29	2017-01-10	13wks.	5mmスポンジのみ	左肢	右V	POD0でCT	安楽死2017/1/24		骨膜をかなり意識して手術。術当日のレジン置換せず。2wks撮影時に手術部がfailureしていた、2wの撮影×、標本ならず、安楽死させた
52	7wks.	F	2016-11-29	2016-12-27	11wks.	3mm+スポンジ	左肢			安楽死2016/12/27		手術失敗
53	7wks.	F	2016-11-29	2017-01-27	15wks.	骨切りのみ	左肢	右V	POD0,1,2,3,4,8,12wksでCT,12wksで取り出し	安楽死2017/4/25		手術時pin site骨折あり
54	7wks.	F	2016-11-29	2017-01-27	15wks.	骨切りのみ	左肢			安楽死2017/1/27		手術失敗
55	7wks.	F	2017-01-24	2017-02-21	11wks.	骨切り+Sheet	左肢	右V	POD0,1,2,3,4wksでCT,4wks.で取り出し	安楽死2017/03/21	Auto-	2017/01/27脂肪採取、Autograft, （初）骨切り+sheetモデル
56	7wks.	F	2017-01-24	2017-02-21	11wks.	骨切り+Sheet	左肢	左V	POD0,1,2,3,4wksでCT,4wks.で取り出し	安楽死2017/03/21	Auto-	2017/01/27脂肪採取、Autograft, （初）骨切り+sheetモデル
57	7wks.	F	2017-01-24	2017-02-21	11wks.	骨切り+Sheet	左肢	右W	POD0,1,2,3,4wksでCT,4wks.で取り出し	安楽死2017/03/21	Auto-	2017/01/27脂肪採取、Autograft, （初）骨切り+sheetモデル、sheetぼろぼろ、ほとんど移植できてないかも
58	7wks.	F	2017-01-24	2017-02-28	12wks.	骨切り+骨分化Sheet	左肢	右V	POD0,1,2,3,4wksでCT,4wks.で取り出し	安楽死2017/03/28	Auto-	2017/01/27脂肪採取、Autograft, （初）骨切り+骨分化sheetモデル
59	7wks.	F	2017-01-24	2017-02-28	12wks.	骨切り+骨分化Sheet	左肢	左V	POD0,1,2,3,4wksでCT,4wks.で取り出し	安楽死2017/03/28	Auto-	2017/01/28脂肪採取、Autograft, （初）骨切り+骨分化sheetモデル
60	7wks.	F	2017-01-24	2017-02-28	12wks.	骨切り+骨分化Sheet	左肢	右W	POD0,1,2,3wksでCT,3wks.で取り出し	安楽死2017/3/14	Auto-	2017/01/29脂肪採取、Autograft, （初）骨切り+骨分化sheetモデル、3wks撮影時に麻酔死
61	9wks.	F	2017-02-07	2017-02-14	10wks.	骨切りのみ	左肢	右V	POD0,2,3,4wksでCT,4wksで取り出し	安楽死2017/3/14
62	9wks.	F	2017-02-07	2017-02-14	10wks.	骨切りのみ	左肢	左V	POD0,2,3,4wksでCT,4wksで取り出し	安楽死2017/3/14
63	9wks.	F	2017-02-07	2017-02-14	10wks.	骨切りのみ	左肢	右W	POD0,2,3,4wksでCT,4wksで取り出し	安楽死2017/3/14
64	9wks.	F	2017-02-07	2017-04-11	18wks.	骨切りのみ	左肢	右V	POD0,1,2,3,4,6,8,12wksでCT,12wksで取り出し	安楽死2017/07/04
65	9wks.	F	2017-02-07	2017-04-11	18wks.	骨切りのみ	左肢	左V	POD0,1,,wksでCT,wksで取り出し	安楽死2017/4/18		手術時pin site骨折あり、1wk撮影時に骨折部がfailureしていた、1wの撮影〇（最終）、標本ならず、安楽死させた
66	9wks.	F	2017-02-07	2017-04-11	18wks.	骨切りのみ	左肢	右W	POD0,1,2,3,4,6,8wksでCT,8wksで取り出し	安楽死2017/06/06
67	7wks.	F	2017-03-28	2017-04-25	11wks.	骨切り+Sheet	左肢	右V	POD0,1,2,3,4,6,8wksでCT,8wksで取り出し	安楽死2017/06/20	Auto-	2017/04/04脂肪採取、Autograft,
68	7wks.	F	2017-03-28	2017-04-25	11wks.	骨切り+Sheet	左肢	左V	POD0,1,2,3,4,6,8wksでCT,8wksで取り出し	安楽死2017/06/20	Auto-	2017/04/04脂肪採取、Autograft,
69	7wks.	F	2017-03-28	2017-04-25	11wks.	骨切り+Sheet	左肢	右W	POD0,1,2,3,4,6wksでCT	安楽死2017/06/09	Auto-	2017/04/04脂肪採取、Autograft, CT撮影後麻酔死
70	7wks.	F	2017-03-28	2017-05-02	12wks.	骨切り+骨分化Sheet	左肢	右V	POD0,1,2,3,4,6,8,12wksでCT,12wksで取り出し	安楽死2017/07/25	Auto-	2017/04/04脂肪採取、Autograft,
71	7wks.	F	2017-03-28	2017-05-02	12wks.	骨切り+骨分化Sheet	左肢	左V	POD0,1,2,3,4,6,8wksでCT,8wksで取り出し	安楽死2017/06/27	Auto-	2017/04/04脂肪採取、Autograft,
72	7wks.	F	2017-03-28	2017-05-02	12wks.	骨切り+骨分化Sheet	左肢	右W	POD0,1,2,3,4,6,8wksでCT,8wksで取り出し	安楽死2017/06/27	Auto-	2017/04/04脂肪採取、Autograft,
73	7wks.	F	2017-03-28	2017-05-02	12wks.	骨切り+骨分化Sheet	左肢	左W	POD0,1,2,3,4,6,8wksでCT,8wksで取り出し	安楽死2017/06/27	Auto-	2017/04/04脂肪採取、Autograft, 手術時に最近位Pin site骨折あったがF/U継続
74	7wks.	F	2017-03-28	2017-05-23	15wks.	骨切りのみ	左肢	右V	POD0,1,2,3,4wksでCT,4wksで取り出し	安楽死2017/06/20		4w撮影時、麻酔死
75	7wks.	F	2017-03-28	2017-05-23	15wks.	骨切りのみ	左肢	左V	POD0,1,2,wksでCT,2wksで取り出し	安楽死2017/06/06		1wkの時点でpin site infection+, 洗って再縫合した
76	7wks.	F	2017-03-28	2017-05-23	15wks.	骨切りのみ	左肢	右W	POD0,12,3,4,6,8wkでCT,8wksで取り出し	安楽死2017/07/18		健側も標本のために摘出（正常骨膜など観察目的）
77	7wks.	F	2017-03-28	2017-06-13	18wks.	骨切りのみ	左肢	右V	POD0,1,2,3,4,6,8wksでCT,wksで取り出し	安楽死2017/08/08		8/8以降麻酔死
78	7wks.	F	2017-03-28	2017-06-13	18wks.	骨切りのみ	左肢	左V	POD0,1,2,3,4,6,8,12wksでCT,12wksで取り出し	安楽死2017/09/05
79	7wks.	F	2017-03-28	2017-06-13	18wks.	骨切りのみ	左肢	右W	POD0,1,2,3,4,6,8wksでCT,8wksで取り出し	安楽死2017/08/08
80	9wks.	F	2017-06-13	2017-07-11	13wks.	NEW/骨切りのみ	左肢	右V左V	POD0,1,2,3,4,8wksでCT,8wksで取り出し	安楽死2017/09/05		2017/06/20脂肪採取、新たな骨切りモデル（NEW/）、骨切り後に骨切り面を接触させた
81	9wks.	F	2017-06-13	2017-07-11	13wks.	NEW/骨切りのみ	左肢	左V	POD0,1,2,3,4,8wksでCT,8wksで取り出し	安楽死2017/09/05		2017/07/04脂肪採取、新たな骨切りモデル（NEW/）、骨切り後に骨切り面を接触させた
82	9wks.	F	2017-06-13	2017-07-11	13wks.	NEW/骨切りのみ	左肢	左W	POD0,1,2,3,4wksでCT,4wksで取り出し	安楽死2017/08/08		2017/07/04脂肪採取、新たな骨切りモデル（NEW/）、骨切り後に骨切り面を接触させた、8/8以降麻酔死
83	9wks.	F	2017-06-13	2017-07-11	13wks.	NEW/骨切りのみ	左肢	右V	POD0,1,2,3,4,8,10,12wksでCT,12wksで取り出し	安楽死2017/10/03		新たな骨切りモデル（NEW/）、骨切り後に骨切り面を接触させた
84	9wks.	F	2017-06-13	2017-07-11	13wks.	NEW/骨切りのみ	左肢	左V	POD0,1,2,3,4,8,10,12wksでCT,12wksで取り出し	安楽死2017/10/03		新たな骨切りモデル（NEW/）、骨切り後に骨切り面を接触させた
85	9wks.	F	2017-06-13	2017-07-11	13wks.	NEW/骨切りのみ	左肢	右W	POD0,1,2,3,4,8,10,12wksでCT,12wksで取り出し	安楽死2017/10/03		新たな骨切りモデル（NEW/）、骨切り後に骨切り面を接触させた
86	10wks.	F	2017-07-18	2017-08-04	12wks.	右：Drilled-holeのみ/左：Drilled-hole+Sheet	右/左肢	右V	POD0,1,2,3,4,6,8wksでCT,8wksで取り出し	安楽死2017/09/29	Allo-	新たな骨孔モデル、初手術。右脚：コントロール、左脚：骨孔+通常sheet、F81脂肪sheet
87	10wks.	F	2017-07-18	2017-08-04	12wks.	右：Drilled-holeのみ/左：Drilled-hole+Sheet	右/左肢	左V	POD0,1,2,3,4,6,8wksでCT,8wksで取り出し	安楽死2017/09/29	Allo-	新たな骨孔モデル、初手術。右脚：コントロール、左脚：骨孔+通常sheet、F81脂肪sheet
88	10wks.	F	2017-07-18	2017-08-04	12wks.	右：Drilled-holeのみ/左：Drilled-hole+Sheet	右/左肢	右W	POD0,1,2,3,4,6,8wksでCT,8wksで取り出し	安楽死2017/09/29	Allo-	新たな骨孔モデル、初手術。右脚：コントロール、左脚：骨孔+通常sheet、F81脂肪sheet
89	10wks.	F	2017-07-18	2017-08-04	12wks.	右：Drilled-holeのみ/左：Drilled-hole+Sheet	右/左肢	右V	POD0,1,2,3,4,6wksでCT,6wksで取り出し	安楽死2017/09/15	Allo-	新たな骨孔モデル、初手術。右脚：コントロール、左脚：骨孔+通常sheet、F82脂肪sheet, 6週で麻酔死
90	10wks.	F	2017-07-18	2017-08-04	12wks.	右：Drilled-holeのみ/左：Drilled-hole+Sheet	右/左肢	左V	POD0,1,2,3,4,6,8,12wksでCT,12wksで取り出し	安楽死2017/10/27	Allo-	新たな骨孔モデル、初手術。右脚：コントロール、左脚：骨孔+通常sheet、F82脂肪sheet
91	10wks.	F	2017-07-18	2017-08-04	12wks.	右：Drilled-holeのみ/左：Drilled-hole+Sheet	右/左肢	右W	POD0,1,2,3,4,6,8,12wksでCT,12wksで取り出し	安楽死2017/10/27	Allo-	新たな骨孔モデル、初手術。右脚：コントロール、左脚：骨孔+通常sheet、F82脂肪sheet
92	10wks.	F	2017-08-08	2017-08-29	13wks.	右：Drilled-hole+骨分化Sheet/左：Drilled-holeのみ	右/左肢	右V	POD0,1,2,,wksでCT,2wksで取り出し	安楽死2017/09/12	Allo-	手術日延期にて誘導培地で3w、シートはぼろぼろだったが、丸めて骨孔に突っ込んだ、後のmodelのためトサツ時に脂肪採取
93	10wks.	F	2017-08-08	2017-08-29	13wks.	右：Drilled-hole+骨分化Sheet/左：Drilled-holeのみ	右/左肢	左V	POD0,1,2,,wksでCT,2wksで取り出し	安楽死2017/09/12	Allo-	手術日延期にて誘導培地で3w、シートはぼろぼろだったが、丸めて骨孔に突っ込んだ、後のmodelのためトサツ時に脂肪採取
94	10wks.	F	2017-08-08	2017-08-29	13wks.	右：Drilled-hole+骨分化Sheet/左：Drilled-holeのみ	右/左肢	右W	POD0,1,2,,wksでCT,2wksで取り出し	安楽死2017/09/12	Allo-	手術日延期にて誘導培地で3w、シートはぼろぼろだったが、丸めて骨孔に突っ込んだ
95	10wks.	F	2017-08-08	2017-08-29	13wks.	右：Drilled-hole+骨分化Sheet/左：Drilled-holeのみ	右/左肢	右V	POD0,1,2,3,4wksでCT,4wksで取り出し	安楽死2017/09/26	Allo-	手術日延期にて誘導培地で3w、シートはぼろぼろだったが、丸めて骨孔に突っ込んだ
96	10wks.	F	2017-08-08	2017-08-29	13wks.	右：Drilled-hole+骨分化Sheet/左：Drilled-holeのみ	右/左肢	左V	POD0,1,2,3,wksでCT,3wksで取り出し	安楽死2017/09/19	Allo-	手術日延期にて誘導培地で3w、シートはぼろぼろだったが、丸めて骨孔に突っ込んだ。3週目で麻酔死。
97	10wks.	F	2017-08-08	2017-08-29	13wks.	右：Drilled-hole+骨分化Sheet/左：Drilled-holeのみ	右/左肢	右W	POD0,1,2,3,4wksでCT,4wksで取り出し	安楽死2017/09/26	Allo-	手術日延期にて誘導培地で3w、シートはぼろぼろだったが、丸めて骨孔に突っ込んだ
98	8wks.	F	2017-09-05	2017-09-12	9wks.	右：Drilled-hole+Sheet/左：Drilled-hole+骨分化Sheet	右/左肢	右V	POD0,1,2,3,4,6wksでCT,6wksで取り出し	安楽死2017/10/24	Allo-	皮質からsheetがはみ出さないように髄腔につめた
99	8wks.	F	2017-09-05	2017-09-12	9wks.	右：Drilled-hole+Sheet/左：Drilled-hole+骨分化Sheet	右/左肢	左V	POD0,1,2,3,4wksでCT	安楽死2017/10/12	Allo-	皮質からsheetがはみ出さないように髄腔につめた、4wks撮影後に麻酔死、標本にならず
100	8wks.	F	2017-09-05	2017-09-12	9wks.	右：Drilled-hole+Sheet/左：Drilled-hole+骨分化Sheet	右/左肢	右W	POD0,1,2,3,4,6wksでCT,6wksで取り出し	安楽死2017/10/24	Allo-	皮質からsheetがはみ出さないように髄腔につめた
101	8wks.	F	2017-09-05	2017-09-15	10wks.	右：Drilled-hole+骨分化Sheet/左：Drilled-hole+Sheet	右/左肢	右V	POD0,1,2,3,4,6wksでCT	安楽死2017/10/30	Allo-	皮質からsheetがはみ出さないように髄腔につめた、6wks撮影後に麻酔死、8wksの撮影×標本×
102	8wks.	F	2017-09-05	2017-09-15	10wks.	右：Drilled-hole+骨分化Sheet/左：Drilled-hole+Sheet	右/左肢	左V	POD0,1,2,3,4,6,8wksでCT,8wksで取り出し	安楽死2017/11/14	Allo-	皮質からsheetがはみ出さないように髄腔につめた
103	8wks.	F	2017-09-05	2017-09-15	10wks.	右：Drilled-hole+骨分化Sheet/左：Drilled-hole+Sheet	右/左肢	右W	POD0,1,2,3,4,6,8wksでCT,8wksで取り出し	安楽死2017/11/14	Allo-	皮質からsheetがはみ出さないように髄腔につめた
104	8wks.	F	2017-09-05	2017-10-06	13wks.	右/左ともに：Drilled-hole+Sheet	右/左肢	右V	POD0,1,2,3,4wksでCT,4wksで取り出し	安楽死2017/11/04	Allo-	皮質からsheetがはみ出さないように髄腔につめたがうまく詰めることは無理
105	8wks.	F	2017-09-05	2017-10-06	13wks.	右/左ともに：Drilled-hole+Sheet	右/左肢	左V	POD0,1,2,3,4wksでCT,4wksで取り出し	安楽死2017/11/04	Allo-	皮質からsheetがはみ出さないように髄腔につめたがうまく詰めることは無理
106	8wks.	F	2017-09-05	2017-10-06	13wks.	右/左ともに：Drilled-hole+Sheet	右/左肢	右W	POD0,1,2,3,4wksでCT,4wksで取り出し	安楽死2017/11/04	Allo-	皮質からsheetがはみ出さないように髄腔につめたがうまく詰めることは無理、右のholeは偏芯になった→dataから除外する
107	8wks.	F	2017-09-05	2017-10-10	13wks.	右/左ともに：Drilled-hole+Sheet	右/左肢	右V	POD0,1,2wksでCT,2wksで取り出し	安楽死2017/10/24	Allo-	皮質からsheetがはみ出さないように髄腔につめた、右はうまく詰めれた
108	8wks.	F	2017-09-05	2017-10-10	13wks.	右/左ともに：Drilled-hole+Sheet	右/左肢	左V	POD0,1,2wksでCT,2wksで取り出し	安楽死2017/10/24	Allo-	皮質からsheetがはみ出さないように髄腔につめた、右はうまく詰めれた
109	8wks.	F	2017-09-05	2017-10-13	14wks.	右/左ともに：Drilled-hole+骨分化Sheet	右/左肢	右V	POD0,1,2,,wksでCT,2wksで取り出し	安楽死2017/10/27	Allo-	皮質からsheetがはみ出さないように髄腔につめた、左はうまく詰めれた
110	8wks.	F	2017-09-05	2017-10-13	14wks.	右/左ともに：Drilled-hole+骨分化Sheet	右/左肢	左V	POD0,1,2,3,4wksでCT,4wksで取り出し	安楽死2017/11/14	Allo-	皮質からsheetがはみ出さないように髄腔につめた、両方うまく詰めれた
111	7wks.	F	2017-10-17	2017-10-31	9wks.	右/左ともに：Drilled-holeのみ	右/左肢	右V	POD0,1,2wksでCT,2wksで取り出し	安楽死2017/11/14		骨膜しっかり剥いて、十分drilling
112	7wks.	F	2017-10-17	2017-10-31	9wks.	右/左ともに：Drilled-holeのみ	右/左肢	左V	POD0,1,2wksでCT,2wksで取り出し	安楽死2017/11/14		骨膜しっかり剥いて、十分drilling
113	7wks.	F	2017-10-17	2017-10-31	9wks.	右/左ともに：Drilled-holeのみ	右/左肢	右W	POD0,1,2,3,4wksでCT,4wksで取り出し	安楽死2017/11/28		骨膜しっかり剥いて、十分drilling
114	7wks.	F	2017-10-17	2017-10-31	9wks.	右/左ともに：Drilled-holeのみ	右/左肢	右V	POD0,1,2,3,4,6wksでCT,6wksで取り出し	安楽死2017/12/12		骨膜しっかり剥いて、十分drilling
115	7wks.	F	2017-10-17	2017-10-31	9wks.	右/左ともに：Drilled-holeのみ	右/左肢	左V	POD0,1,2,3,4,8wksでCT,8wksで取り出し	安楽死2017/12/26		骨膜しっかり剥いて、十分drilling
116	7wks.	F	2017-10-17	2017-10-31	9wks.	右/左ともに：Drilled-holeのみ	右/左肢	右W	POD0,1,2,3,4,8,12wksでCT,12wksで取り出し	安楽死2018/01/23		骨膜しっかり剥いて、十分drilling
117	5wks.	F	2017-12-05	2017-12-08	5wks.	DiI:Drilled-hole+Sheet	左肢	右V	2wksでCT,2wksで取り出し	安楽死2017/12/22	Allo-	術後2週モデル、DiIのsheet付加モデル→HE、サフラニンO、オステオカルシン染色も追加（バイオ病理社提出）
118	5wks.	F	2017-12-05	2017-12-08	5wks.	DiI:Drilled-hole+Sheet	左肢	左V		安楽死2017/12/12	Allo-	術後4週モデル、術後麻酔死、標本ならず
119	5wks.	F	2017-12-05	2017-12-12	6wks.	DiI:Drilled-hole+骨分化Sheet	左肢	右V		安楽死2017/12/14	Allo-	術後2週モデル、術後麻酔死、標本ならず
120	5wks.	F	2017-12-05	2017-12-12	6wks.	DiI:Drilled-hole+骨分化Sheet	左肢	左V	2wksでCT,2wksで取り出し	安楽死2017/12/26	Allo-	F119が術後死したため、術後2週モデルとして提出、DiIの骨分化sheet付加モデル→HE、サフラニンO、オステオカルシン染色も追加（バイオ病理社提出）
121	5wks.	F	2017-12-19	2017-12-22	5wks.					安楽死2017/12/22		ADSCシートのDiI術後4週モデルを計画してたが、シートボロボロで手術×、脂肪採取
122	5wks.	F	2017-12-19	2017-12-22	5wks.					安楽死2017/12/22		脂肪採取
123	5wks.	F	2017-12-19	2018-01-05	7wks.	DiI:Drilled-hole+Sheet	左肢	右V	4wksでCT,4wksで取り出し	安楽死2018/02/02	Allo-	術後4週モデル、DiIのsheet付加モデル
124	5wks.	F	2017-12-19	2018-01-12	8wks.	DiI:Drilled-hole+骨分化Sheet	左肢	右V	4wksでCT,4wksで取り出し	安楽死2018/02/09	Allo-	術後4週モデル、DiIの骨分化sheet付加モデル
125	5wks.	F	2017-12-19	2018-01-19	9wks.	右/左ともに：Drilled-holeのみ	左肢	右V	3wksでCT,3wksで取り出し	安楽死2018/02/09		4週HE組織モデル作り直し(ちょいはやめの3週でトサツ)、左脚はEDTAで脱灰（ALP染色tryのため）
126	5wks.	F	2017-12-19	2018-01-19	9wks.	右/左ともに：Drilled-holeのみ	左肢	左V	4wksでCT,4wksで取り出し	安楽死2018/02/16		4週HE組織モデル作り直し、左脚はEDTAで脱灰（ALP染色tryのため）
127	6wks.	F	2018-02-13	2018-02-23	7wks.	右：Drilled-hole+Sheet(DiI)/左：Drilled-hole+Sheet	右/左肢	右V	2wksでCT,2wksで取り出し	安楽死2018/03/09	Allo-	2週モデル。右：DiIのsheet付加モデルはHE、サフラニンO、オステオカルシン染色も追加（バイオ病理社提出）/左：通常のsheet付加モデルは自家でHE、ALP染色ｔｒｙ
128	6wks.	F	2018-02-13	2018-02-23	7wks.	右：Drilled-hole+Sheet/左：Drilled-holeのみ	右/左肢	左V	2wksでCT,2wksで取り出し	安楽死2018/03/09	Allo-	2週モデル。右：通常sheet付加モデルは自家でHE、ALP染色ｔｒｙ/左：コントロールのバイオ病理社提出の予定だったが骨出来すぎ、提出しなかった。
129	6wks.	F	2018-02-13	2018-02-23	7wks.	右：Drilled-holeのみ/左：Drilled-hole+Sheet(DiI)	右/左肢	右W	2wksでCT,2wksで取り出し	安楽死2018/03/09	Allo-	2週モデル。右：コントロールのＨＥ、サフラニンＯ、オステオカルシン染色を依頼（バイオ病理社提出）/左：DiIのsheet付加モデルはHE、サフラニンO、オステオカルシン染色も追加（バイオ病理社提出）。
130	6wks.	F	2018-02-13	2018-02-23	7wks.	右：Drilled-holeのみ/左：Drilled-hole+Sheet	右/左肢	右V	4wksでCT,4wksで取り出し	安楽死2018/03/23	Allo-	4週モデル。右：コントロールのバイオ病理社提出の予定だったが骨出来すぎ、提出しなかった。/左：通常sheet付加モデルは自家でHE、ALP染色ｔｒｙ。
131	6wks.	F	2018-02-13	2018-02-23	7wks.	右：Drilled-hole+Sheet(DiI)/左：Drilled-holeのみ	右/左肢	左V	4wksでCT,4wksで取り出し	安楽死2018/03/23	Allo-	4週モデル。右：DiIのsheet付加モデルはHE、サフラニンO、オステオカルシン染色も追加（バイオ病理社提出）/左：コントロールのバイオ病理社提出の予定だったが骨出来すぎ、提出しなかった。
132	6wks.	F	2018-02-13	2018-02-23	7wks.	右：Drilled-hole+Sheet/左：Drilled-hole+Sheet(DiI)	右/左肢	右W	4wksでCT,4wksで取り出し	安楽死2018/03/23	Allo-	4週モデル。右：通常のsheet付加モデルは自家でHE、ALP染色ｔｒｙ/左：DiIのsheet付加モデル（バイオ病理社提出）
133	6wks.	F	2018-02-13	2018-03-02	8wks.	右：Drilled-hole+骨分化Sheet/左：Drilled-hole+骨分化Sheet(DiI)	右/左肢	右V	2wksでCT,2wksで取り出し	安楽死2018/03/16	Allo-	2週モデル。右：骨分化sheet付加モデルは自家でHE、ALP染色ｔｒｙ/左：DiIの骨分化sheet付加モデルはＨＥ、サフラニンＯ、オステオカルシン染色を依頼（バイオ病理社提出）。
134	6wks.	F	2018-02-13	2018-03-02	8wks.	右：Drilled-hole+骨分化Sheet（DiI）/左：Drilled-hole+骨分化Sheet	右/左肢	左V	2wksでCT,2wksで取り出し	安楽死2018/03/16	Allo-	2週モデル。右：DiIの骨分化sheet付加モデルはＨＥ、サフラニンＯ、オステオカルシン染色を依頼（バイオ病理社提出）。/左：骨分化sheet付加モデルは自家でHE、ALP染色ｔｒｙ
135	6wks.	F	2018-02-13	2018-03-02	8wks.	右：Drilled-hole+骨分化Sheet（DiI）/左：Drilled-hole+骨分化Sheet	右/左肢	左W	4wksでCT,4wksで取り出し	安楽死2018/03/30	Allo-	4週モデル。右：DiIの骨分化sheet付加モデルはＨＥ、サフラニンＯ、オステオカルシン染色を依頼（バイオ病理社提出）。/左：骨分化sheet付加モデルは自家でHE、ALP染色ｔｒｙ
136	6wks.	F	2018-02-13	2018-03-02	8wks.	右：Drilled-hole+骨分化Sheet/左：Drilled-hole+骨分化Sheet(DiI)	右/左肢	右W	4wksでCT,4wksで取り出し	安楽死2018/03/30	Allo-	4週モデル。右：骨分化sheet付加モデルは自家でHE、ALP染色ｔｒｙ/左：DiIの骨分化sheet付加モデル（バイオ病理社提出）。
137	6wks.	F	2018-02-13	2018-03-16	10wks.	右/左ともに：Drilled-holeのみ	右/左肢	右V	4wksでCT,4wksで取り出し	安楽死2018/04/06		4週モデル。右：コントロール、自家でHE、サフラニンＯ、ALP染色ｔｒｙ/左：コントロールのＨＥ、サフラニンＯ、オステオカルシン染色を依頼（バイオ病理社提出）。
138	6wks.	F	2018-02-13	2018-03-16	10wks.	右/左ともに：Drilled-holeのみ	右/左肢	左V	4wksでCT,4wksで取り出し	安楽死2018/03/32		4週モデル。右：コントロール、自家でHE、サフラニンＯ、ALP染色ｔｒｙ/左：コントロールのＨＥ、サフラニンＯ、オステオカルシン染色を依頼（バイオ病理社提出）。
139	6wks.	F	2018-02-13	2018-03-16	10wks.	右/左ともに：Drilled-holeのみ	右/左肢	右W	2wksでCT,2wksで取り出し	安楽死2018/03/23		2週モデル。右：コントロール、自家でHE、サフラニンＯ、ALP染色ｔｒｙ/左：コントロールのＨＥ、サフラニンＯ、オステオカルシン染色を依頼（バイオ病理社提出）。
140
141
142
143
144
145
146
147
148
149
150
151
152
153
154
155
156
157
158

## Sheet: CT
	POD0	1wk.	2wks.	3wks.	4wks.	6wks.	8wks.	10wks.	12wks.
Drilled-hole+ADSCsheet	22(86,87,88,89,90,91,98,99,100,101,102,103,104R,104L,105R,105L,106R,106L,107R,107L,108R,108L)	22(86,87,88,89,90,91,98,99,100,101,102,103,104R,104L,105R,105L,106R,106L,107R,107L,108R,108L)	22(86,87,88,89,90,91,98,99,100,101,102,103,104R,104L,105R,105L,106R,106L,107R,107L,108R,108L)	18(86,87,88,89,90,91,98,99,100,101,102,103,104R,104L,105R,105L,106R,106L)	18(86,87,88,89,90,91,98,99,100,101,102,103,104R,104L,105R,105L,106R,106L)	11(86,87,88,89,90,91,98,100,101,102,103)	7(86,87,88,90,91,102,103)		2(90,91)
Drilled-hole+骨分化ADSCsheet	16(92,93,94,95,96,97,98,99,100,101,102,103,109R,109L,110R,110L)	16(92,93,94,95,96,97,98,99,100,101,102,103,109R,109L,110R,110L)	16(92,93,94,95,96,97,98,99,100,101,102,103,109R,109L,110R,110L)	11(95,96,97,98,99,100,101,102,103,110R,110L)	10(95,97,98,99,100,101,102,103,110R,110L)	5(98,100,101,102,103)	2(102,103)
Drilled-holeのみ	24(86,87,88,89,90,91,92,93,94,95,96,97,111R,111L,112R,112L,113R,113L,114R,114L,115R,115L,116R,116L)	24(86,87,88,89,90,91,92,93,94,95,96,97,111R,111L,112R,112L,113R,113L,114R,114L,115R,115L,116R,116L)	24(86,87,88,89,90,91,92,93,94,95,96,97,111R,111L,112R,112L,113R,113L,114R,114L,115R,115L,116R,116L)	15(86,87,88,89,90,91,95,96,97,113R,113L,114R,114L,115R,115L,116R,116L)	16(86,87,88,89,90,91,95,97,113R,113L,114R,114L,115R,115L,116R,116L)	12(86,87,88,89,90,91,114R,114L,115R,115L,116R,116L)	9(86,87,88,90,91,115R,115L,116R,116L)		4(90,91116R,116L)
NEW/骨切+ADSCsheet							5（80,81,83,84,85）	3（83,84,85）	3（83,84,85）
NEW/骨切+骨分化ADSCsheet
NEW/骨切りのみ(接触)	6（80,81,82,83,84,85）	6（80,81,82,83,84,85）	6（80,81,82,83,84,85）	6（80,81,82,83,84,85）	6（80,81,82,83,84,85）		2（4,5）		1（5）
							4（1,2,10,11）	1（1）	1（1）
スポンジのみ	3（4,5,51）	2（4,5）	2（4,5）		2（4,5）		9（6,7,8,14,15,28,29,31,32）	2（8,15）	3（8,15,32）
スポンジ+ADSCsheet	6（1,2,3,10,11,12）	6（1,2,3,10,11,12）	6（1,2,3,10,11,12）		6（1,2,3,10,11,12）		4（17,18,23,24）		2（18,24）
スポンジ+骨分化ADSCsheet	11（6,7,8,9,13,14,15,28,29,31,32）	9（6,7,8,9,13,14,15,31,32）	9（6,7,8,9,13,14,15,31,32）		11（6,7,8,9,13,14,15,25,29,31,32）
骨分化ADSCsheetのみ	6（16,17,18,22,23,24）	3（16,17,18）	3（16,17,18）		6（16,17,18,22,23,24）		2（35,36）		1（36）
人工骨+ADRC	1（34）	1（34）	1（34）		1（34）
スポンジ+ADRC	2（35,36）	2（35,36）	2（35,36）		2（35,36）
						3（67,68,69）	2（67,68）
						4（70,71,72,73）	4（70,71,72,73）		1(70)
骨切+ADSCsheet	6（55,56,57,67,68,69）	6（55,56,57,67,68,69）	6（55,56,57,67,68,69）	6（55,56,57,67,68,69）	6（55,56,57,67,68,69）	6(64,66,76,77,78,79)	8(47,53,64,66,76,77,78,79)		4(47,53,64,78)
骨切+骨分化ADSCsheet	7（58,59,60,70,71,72,73）	7（58,59,60,70,71,72,73）	7（58,59,60,70,71,72,73）	7（58,59,60,70,71,72,73）	6（58,59,70,71,72,73）		1(48)		1(48)
骨切りのみ(0.4mm)	15(46,47,53,61,62,63,64,65,66,74,75,76,77,78,79)	10(53,64,65,66,74,75,76,77,78,79)	14(46,47,53,61,62,63,64,66,74,75,76,77,78,79)	11(53,61,62,63,64,66,74,76,77,78,79)	11(47,53,61,62,63,64,66,74,76,77,78,79)		2(37,40)		2(37,40)
1mm defectのみ	1(48)		1(48)		1(48)		1(41)		1(41)
2mm defectのみ	2(37,40)	2(37,40)	2(37,40)		2(37,40)		1(42)		1(42)
3mm defectのみ	2(38,41)	2(38,41)	2(38,41)		2(38,41)
4mm defectのみ	2(39,42)	2(39,42)	2(39,42)		1(42)		1(43)		1(43)
							2(44,50)		2(44,50)
2mm+スポンジ	1(43)	1(43)	1(43)		1(43)		1(45)		1(45)
3mm+スポンジ	3(44,49,50)	1(44)	2(44,50)		2(44,50)
4mm+スポンジ	1(45)	1(45)	1(45)		1(45)

## Sheet: 病理
	2wks.	4wks.	6wks.	8wks.	12wks.		3wks.
Drilled-hole+ADSCsheet	107R,107L,108R,108L,127R,127L,128R,129L	104R,104L,105R,105L,106R,106L,130L,131R,132R	89,98,100	86,87,88,102,103	90,91,●
Drilled-hole+骨分化ADSCsheet	92,93,94,109R,109L,133R,133L,134R,134L	95,97,110R,110L,135R,135L,136R	98,100,●	102,103,●	●,●,●		96
Drilled-holeのみ	92,93,94,111R,111L,112R,112L,128L,129R,139R,139L	95,97,113R,113L,125R,125L,126R,126L,130R,131L,137R,137L138R,138L	89,114R,114L	86,87,88,115R,115L	90,91,116R,116L		96
DiI-sheet	117,127R,129L	123,131R,132L
DiI-骨分化sheet	120,133L,134R	124,135R,136L
OCN-Drilled-holeのみ	129R,139L	137L,138L
OCN-sheet	117,127R	131R
OCN-骨分化sheet	120,134R	135R
							3wks.
NEW/骨切+ADSCsheet	●,●,●	●,●,●	●,●,●	●,●,●	●,●,●
NEW/骨切+骨分化ADSCsheet	●,●,●	●,●,●	●,●,●	●,●,●	●,●,●		60
NEW/骨切りのみ(接触)	●,●,●	82,●,●	●,●,●	80,81,●	83,84,85
スポンジ+ADSCsheet	●,●,●	3,12,●	●,●,●	2,11,10	1,●,●
スポンジ+骨分化ADSCsheet	●,●,●	9,13,28	●,●,●	（6,7）14,29,●	8,32●●
骨分化ADSCsheetのみ	●,●,●	16,22,●	●,●,●	17,23,●	18,24,●
人工骨+ADRC	●,●,●	●,●,●	●,●,●	●,●,●	●,●,●
スポンジ+ADRC	●,●,●	●,●,●	●,●,●	35,●,●	36,●,●
骨切+ADSCsheet	●,●,●	55,56,57	●,●,●	67,68,●	●,●,●
骨切+骨分化ADSCsheet	●,●,●	58,59,●	●,●,●	71,72,73	70,●,●
骨切りのみ(0.4mm)	75,●,●	61,62,63,74	●,●,●	66,76,77,79	（47）,53,64,78
1mm defectのみ				●,●,●	48,●,●
2mm defectのみ				●,●,●	37,40,●
3mm defectのみ				●,●,●	41,●,●
4mm defectのみ				●,●,●	42,●,●
2mm+スポンジ					●,●,●
3mm+スポンジ					44,50,●
4mm+スポンジ					45,●,●
	2wks.	4wks.	6wks.	8wks.	12wks.
スポンジのみ	99,●,●	98,●,●	97,●,●	104,●,●	96,105,●
スポンジ+ADSCsheet	●,●,●	100,102,●	108,●,●	109,●,●	101,●,●
スポンジ+骨分化ADSCsheet	●,●,●	●,●,●	●,●,●	●,●,●	●,●,●

## Sheet: Cell count
	2wks.	4wks.
OCN-Drilled-holeのみ	129R,139L	137L,138L
OCN-sheet	117,127R	131R
OCN-骨分化sheet	120,134R	135R
		Drilled-holeのみ	OCN (cells/1.0*104μm2)	OCN (cells/mm2)	骨髄細胞 (cells/1.0*104μm2)	骨髄細胞 (cells/mm2)
	1	129R①	4	400	80	8000
	2	129R②	5	500	30	3000
	3	129R③	11	1100	74	7400
	4	129R④	6	600	77	7700
	5	129R⑤	11	1100	63	6300
	6	139L①	0	0	10	1000
	7	139L②	1	100	13	1300
	8	139L③	2	200	14	1400
	9	139L④	0	0	1	100
	10	139L⑤	4	400	9	900
		AVE.	4.4	440	37.1	3710
		STD.	3.82623	382.623	30.7521	3075.21
		MED.	4	400	22	2200
		Drilled-hole+ADSCsheet	OCN (cells/1.0*104μm2)	OCN (cells/mm2)	骨髄細胞 (cells/1.0*104μm2)	骨髄細胞 (cells/mm2)
	1	117①	13	1300	60	6000
	2	117②	9	900	53	5300
	3	117③	1	100	91	9100
	4	117④	5	500	111	11100
	5	117⑤	6	600	118	11800
	6	127R①	19	1900	31	3100
	7	127R②	9	900	64	6400
	8	127R③	9	900	34	3400
	9	127R④	7	700	19	1900
	10	127R⑤	24	2400	32	3200
		AVE.	10.2	1020	61.3	6130
		STD.	6.47765	647.765	33.1	3310
		MED.	9	900	56.5	5650
		Drilled-hole+骨分化ADSCsheet	OCN (cells/1.0*104μm2)	OCN (cells/mm2)	骨髄細胞 (cells/1.0*104μm2)	骨髄細胞 (cells/mm2)
	1	120①	28	2800	105	10500
	2	120②	16	1600	120	12000
	3	120③	23	2300	94	9400
	4	120④	10	1000	137	13700
	5	120⑤	19	1900	101	10100
	6	134R①	26	2600	192	19200
	7	134R②	44	4400	89	8900
	8	134R③	32	3200	51	5100
	9	134R④	40	4000	53	5300
	10	134R⑤	48	4800	86	8600
		AVE.	28.6	2860	102.8	10280
		STD.	11.7915	1179.15	38.9148	3891.48
		MED.	27	2700	97.5	9750
	2wks	OCN cells	Bone-marrow cell
	Control Group	440	3710
	ADSC Sheet Group	1020	6130
	Osteoblast Differentiated Sheet Group	2860	10280
	2wks	OCN cells
	Control group	440
	ADSC sheet group	1020
	Osteogenic-induced ADSC sheet group	2860
	2wks	Bone Marrow Cells
	Control group	3710
	ADSC sheet group	6130
	Osteogenic-induced ADSC sheet group	10280
	*はP<0.05
	**はP<0.001
	クリスカルウォーリス順位検定Kruskal Wallis H-test（ノンパラメトリックデータの対応のない3群の比較）
	P-value	Osteocalcin positive osteoblasts ( cells/mm2)	Bone-marrow cell ( cells/mm2)
	C vs SM vs OM	0.000102450**	0.001701831*
多重比較（post hoc test）検定（ボンフェローニ補正マンホイットニー検定Mann-Whitney U-test with Bonferroni correction）→	C vs SM	0.044164*	0.11226有意差なし
多重比較（post hoc test）検定（ボンフェローニ補正マンホイットニー検定Mann-Whitney U-test with Bonferroni correction）→	C vs OM	0.001676*	0.004856*
多重比較（post hoc test）検定（ボンフェローニ補正マンホイットニー検定Mann-Whitney U-test with Bonferroni correction）→	SM vs OM	0.004431*	0.059063有意差なし

## Sheet: CT値
		Drilled-holeのみ	1wk.	2wks.	3wks.	4wks.
	1	90R	587.51	985.76	931.02	1113.71
	2	91R	784.79	1020.44	939.73	1007.64
	3	95L	553.5	776.22	754.48	828.03
	4	97L	724.95	967.36	1104.67	1243.13
	5	113R	543.29	798.16	837.46	986.55
	6	113L	551.3	919.76	979.4	1107.74
	7	114L	431.33	776.94	851.16	805.08
	8	115R	428.75	868.06	812.71	1016.64
	9	115L	448.45	777.81	769.48	916.44
	10	116R	480.87	1011.84	987.43	1079.28
		AVE.	553.474	890.235	896.754	1010.42
		STD.	114.435	97.5347	105.072	128.029
		MED.	547.295	893.91	891.09	1012.14
		CI	70.9265	60.4515	65.1231	79.3519
		Drilled-hole+ADSCsheet	1wk.	2wks.	3wks.	4wks.
	1	86L	784.63	1388.38	1255.09	1340.13			*はP<0.05
	2	87L	703.67	1337.08	1137.99	1255.25			**はP<0.001
	3	89L	661.46	1069.48	1201.84	1311.78
	4	98R	623.57	662.37	1028.2	1129.58
	5	99R	505.15	606.31	869.99	1117.11			クリスカルウォーリス順位検定Kruskal Wallis H-test（ノンパラメトリックデータの対応のない3群の比較）
	6	100R	686.53	854.79	919.95	1301.89			P-value	1wk.	2wks.	3wks.	4wks.
	7	101L	592.14	817.97	1039.3	1202.85			C vs SM vs OM	0.02354*	0.197213有意差なし	0.0008736**	0.00061**
	8	104L	640.25	985.31	1079.01	1163.56
	9	105R	805.08	1226.45	1143.5	1295.62		多重比較（post hoc test）検定（ボンフェローニ補正マンホイットニー検定Mann-Whitney U-test with Bonferroni correction）→	C vs SM	0.035706*	有意差なし(検定なし)	0.011174*	0.00249*
	10	105L	782.06	1132.14	1180.01	1302.58		多重比較（post hoc test）検定（ボンフェローニ補正マンホイットニー検定Mann-Whitney U-test with Bonferroni correction）→	C vs OM	0.063788有意差なし	有意差なし(検定なし)	0.004007*	0.0155319*
		AVE.	678.454	1008.03	1085.49	1242.04		多重比較（post hoc test）検定（ボンフェローニ補正マンホイットニー検定Mann-Whitney U-test with Bonferroni correction）→	SM vs OM	0.65744有意差なし	有意差なし(検定なし)	0.55605有意差なし	0.112265有意差なし
		STD.	89.9932	257.062	116.901	77.9278
		MED.	673.995	1027.39	1108.5	1275.43
		CI	55.7773	159.326	72.4546	48.2993
		Drilled-hole+骨分化ADSCsheet	1wk.	2wks.	3wks.	4wks.
	1	95R	888.31	1206.9	1349.92	1483.8
	2	97R	762.18	907.09	943	976.57
	3	98L	707.13	1170.52	1017.94	974.41
	4	99L	743.43	1113.97	1141.95	1391.66
	5	100L	710.66	993.31	1142.65	1313.55
	6	101R	506.75	907.1	977.77	1167.78
	7	102R	431.99	808.96	1119.52	1548.59
	8	103R	755.96	838.63	1375.93	1606.82
	9	110R	791.16	1395.52	1438.35	1522.24
	10	110L	582.11	720.33	1112.09	1460.35
		AVE.	687.968	1006.23	1161.91	1344.58
		STD.	132.077	199.745	162.842	219.461			AVE.	1wk.	2wks.	3wks.	4wks.
		MED.	727.045	950.205	1130.74	1426.01			骨孔のみ	553.474	890.235	896.754	1010.42
		CI	81.861	123.801	100.929	136.021			ADSCシート	678.454	1008.03	1085.49	1242.04
									骨分化ADSCシート	687.968	1006.23	1161.91	1344.58
									AVE.	1 week	2 weeks	3 weeks	4 weeks
									Control group	553.474	890.235	896.754	1010.42
									ADSC sheet group	678.454	1008.03	1085.49	1242.04
									Osteogenic-induced ADSC sheet group	687.968	1006.23	1161.91	1344.58
